# Supplementary material for: XBB.1.5 COVID-19 mRNA Vaccines Induce Inadequate Mucosal Immunity in Patients with Inflammatory Bowel Disease
Source: Vaccines (Basel). 2025 Jul 16;13(7):759. doi: 10.3390/vaccines13070759 (PMC12300279; doi:10.3390/vaccines13070759)
Supplement: Supplementary file 1 [file vaccines-13-00759-s001.zip]

Archive with 1 entries (1 files):
- vaccines-3690447-supplementary.pdf
